# Supplementary material for: Development in Maillard Reaction and Dehydroalanine Pathway Markers during Storage of UHT Milk Representing Differences in Casein Micelle Size and Sedimentation
Source: Foods. 2022 May 23;11(10):1525. doi: 10.3390/foods11101525 (PMC9140683; doi:10.3390/foods11101525)
Supplement: Supplementary file 1 [file foods-11-01525-s001.zip]

Archive with 1 entries (1 files):
- foods-1713683-supplementary.pdf
